# Supplementary material for: Optimizing hepatitis B vaccination in chronic kidney disease: a comprehensive scoping review of strategies across CKD stages, dialysis, and transplant populations
Source: Ren Fail. 2025 Aug 7;47(1):2541873. doi: 10.1080/0886022X.2025.2541873 (PMC12333038; doi:10.1080/0886022X.2025.2541873)
Supplement: Appendix B.xlsx [file IRNF_A_2541873_SM5666.xlsx]

## Sheet: Sheet1
Study	Source	Link	Title	objective/focus issue of the study	Author,Year	HEPLISAV	Engerix	Fendrix	Recombivax	Type of study	Sample size	CKD stage/ GFR	follow up	SPR	AntiHbs>100	Note
1	Pubmed	https://pubmed.ncbi.nlm.nih.gov/38187993/	Determinants of vaccine adherence among non-dialysis chronic kidney disease patients in Qatar.
2		https://pubmed.ncbi.nlm.nih.gov/37897239/	Using the AS04C-adjuvanted hepatitis B vaccine in patients classified as non-responders.
3		https://pubmed.ncbi.nlm.nih.gov/37674538/	Impaired humoral immune response to hepatitis B vaccine in patients on maintenance hemodialysis.
4		https://pubmed.ncbi.nlm.nih.gov/37288827/	De novo positive hepatitis B surface antigen after hepatitis B vaccination in dialysis patients
5		https://pubmed.ncbi.nlm.nih.gov/37218705/	Preventing infections in immunocompromised patients with kidney diseases: vaccines and antimicrobial prophylaxis
6		https://pubmed.ncbi.nlm.nih.gov/37085451/	Long-term immunogenicity and safety of the hepatitis B vaccine HepB-CpG (HEPLISAV-B) compared with HepB-Eng (Engerix-B) in adults with chronic kidney disease	Duration	Girndt M, et al 2023	20 mcg 0,1,6 m	40 mcg 0,1,2,6 m			RCT openlabel 3b USA	147	CKD GFR<45	follow up of immunogenicity median time 3 y	median time to loss AntiHBs >100 in Heplisav longer 37.6 vs 17.4 m
7		https://pubmed.ncbi.nlm.nih.gov/36902652/	Hepatitis B Immunization Status in Children with Chronic Kidney Disease: Experience at a Single Center, Egypt
8		https://pubmed.ncbi.nlm.nih.gov/36948364/	Global epidemiology of HBV infection among hemodialysis patients: A systematic review and meta-analysis
9		https://www.ncbi.nlm.nih.gov/pmc/articles/PMC8701395/	Hepatitis B Vaccination in Advanced Chronic Kidney Disease: A Quality Improvement Project at a Veteran Affairs Chronic Kidney Disease Clinic
10		https://pubmed.ncbi.nlm.nih.gov/35654631/	Chronic kidney disease and vaccinations-A practical guide for primary care providers
11		https://pubmed.ncbi.nlm.nih.gov/35661641/	Serological and molecular characterization of hepatitis B virus infection in chronic kidney disease patients from Rio de Janeiro, Brazil
12		https://pubmed.ncbi.nlm.nih.gov/35758444/	EVALUATION OF SOME BIOCHEMICAL MARKERS AND THE ANTIBODY RESPONSE TO HEPATITIS B VACCINE IN HEMODIALYSIS PATIENTS	Biomarker
13		https://pubmed.ncbi.nlm.nih.gov/35968570/	Duration of immunogenicity of high-dose and prolonged-schedule hepatitis B vaccine among patients with chronic kidney disease: A one year follow-up study in China	Schedule/Immunogenicity	Han Y, et al 2022		60 mcg 0,1,6/0,1,2,6 m			RCT
14		https://pubmed.ncbi.nlm.nih.gov/36159002/	Insights into induction of the immune response by the hepatitis B vaccine
15		https://pubmed.ncbi.nlm.nih.gov/36269938/	Immunogenicity and safety of a booster dose of the hepatitis B vaccine HepB-CpG (HEPLISAV-B®) compared with HepB-Eng (Engerix-B®) and HepB-AS04 (Fendrix®) in adults receiving hemodialysis who previously received hepatitis B vaccination and are not seroprotected: Results of a randomized, multicenter phase 3 study	Schedule/Immunogenicity	Girndt M, et al 2022	0	0	0		RCT phase 3 multicenter germany	155	HD	1 booster dose	52.8 vs 43.1 vs32.6
16		https://pubmed.ncbi.nlm.nih.gov/36277500/	Prevalence of blood-borne viruses and hepatitis B vaccination status among haemodialysis patients in Central Australia
17		https://pubmed.ncbi.nlm.nih.gov/36298535/	Humoral Response to Hepatitis B and COVID-19 Vaccine among Maintenance Hemodialysis Patients	Schedule/Immunogenicity	language
18		https://pubmed.ncbi.nlm.nih.gov/36681904/	Seroconversion following Heplisav-B, hepatitis B vaccine (recombinant), adjuvanted, in patients with end-stage renal disease at an urban safety net hospital	Schedule/Immunogenicity	Walsh C, et al 2023	20 mcg 0,1,6 m				Case series ED unit USA	32	HD		83		100% Hisplanic
19		https://pubmed.ncbi.nlm.nih.gov/35468183/	Efficacy of Hepatitis B Vaccination with a Novel Immunostimulatory Sequence Adjuvant (Heplisav-B) in Patients With Inflammatory Bowel Disease
20		https://pubmed.ncbi.nlm.nih.gov/35253969/	Global prevalence of occult hepatitis B: A systematic review and meta-analysis
21		https://pubmed.ncbi.nlm.nih.gov/35333303/	Association Between 2-Dose vs 3-Dose Hepatitis B Vaccine and Acute Myocardial Infarction
22		https://pubmed.ncbi.nlm.nih.gov/35184491/	Immunogenicity and influencing factors of hepatitis B vaccination based on different vaccination schedules among chronic kidney disease patients	Schedule/Immunogenicity	Yongliang F, et al 2022		60 mcg 0,1,2,6 m
23		https://pubmed.ncbi.nlm.nih.gov/35150277/	A real world comparison of HepB (Engerix-B®) and HepB-CpG (Heplisav-B®) vaccine seroprotection in patients receiving maintenance dialysis	Schedule/Immunogenicity	Manley HJ, et al 2023	20 mcg 0,1 m	40 mcg 0,1,2,6 m			Retrospective cohort USA	3848	HD		50-60
24		https://pubmed.ncbi.nlm.nih.gov/35140937/	Humoral responses to BNT162b2 SARS-CoV-2 and hepatitis B vaccines are associated in patients on maintenance hemodialysis: a single-centre experience in Belgium
25		https://pubmed.ncbi.nlm.nih.gov/35137203/	Decreased response to the mRNA anti-SARS-CoV-2 vaccine in hepatitis B vaccine non-responders and frail patients treated with peritoneal dialysi
26		https://pubmed.ncbi.nlm.nih.gov/35004771/	Longitudinal Analysis of Antibody Responses to the mRNA BNT162b2 Vaccine in Patients Undergoing Maintenance Hemodialysis: A 6-Month Follow-Up
27		https://pubmed.ncbi.nlm.nih.gov/34940404/	Hepatitis B Vaccination in Advanced Chronic Kidney Disease: A Quality Improvement Project at a Veteran Affairs Chronic Kidney Disease Clinic	Schedule/Immunogenicity	Hettenbaugh J, et al 2021		40 mcg 0,1,6 m			Prospective cohort USA	37	20+-		43		>12
28		https://pubmed.ncbi.nlm.nih.gov/34814585/	Immunity persistence of 60 μg high dose hepatitis B vaccine and influencing factors in maintained hemodialysis patients	Schedule/Immunogenicity
29		https://pubmed.ncbi.nlm.nih.gov/34802788/	Cholecalciferol supplementation to improve the hepatitis B vaccination response in hemodialysis patients: A first randomized open label pilot study (DeVitaHep)
30		https://pubmed.ncbi.nlm.nih.gov/34600748/	Serological response with Heplisav-B® in prior Hepatitis B vaccine non-responders living with HIV
31		https://pubmed.ncbi.nlm.nih.gov/34588184/	Predictors and Dynamics of the Humoral and Cellular Immune Response to SARS-CoV-2 mRNA Vaccines in Hemodialysis Patients: A Multicenter Observational Study
32		https://pubmed.ncbi.nlm.nih.gov/38717045/	Utility of a Third Heplisav-B Dose in Patients with Inflammatory Bowel Disease without Immunity Following Two-Dose Heplisav-B Vaccination
33		https://pubmed.ncbi.nlm.nih.gov/34377727/	Absence of Antibody Reponses and Severe COVID-19 in Patients on Hemodialysis Following mRNA Vaccination
34		https://pubmed.ncbi.nlm.nih.gov/34195546/	Transient Hepatitis B Surface Antigenemia Following Immunization with Heplisav-B
35		https://pubmed.ncbi.nlm.nih.gov/34135083/	Humoral Response after SARS-CoV-2 mRNA Vaccination in a Cohort of Hemodialysis Patients and Kidney Transplant Recipients
36		https://pubmed.ncbi.nlm.nih.gov/34058948/	Immunogenicity and safety of a high-dose and prolonged-schedule hepatitis B vaccine among chronic kidney disease patients: a randomized, parallel-controlled trial	Schedule/Immunogenicity	Yongliang F, et al 2022
37		https://pubmed.ncbi.nlm.nih.gov/34030898/	Comparative cost-effectiveness of a 2-dose versus 3-dose vaccine for hepatitis B prevention in selected adult populations	Cost effectiveness
38		https://pubmed.ncbi.nlm.nih.gov/34001345/	An open-label, single-arm study evaluating the immunogenicity and safety of the hepatitis B vaccine HepB-CpG (HEPLISAV-B®) in adults receiving hemodialysis	Schedule/Immunogenicity	Awad AM, et al 2021	20 mcg 0,1,2,4 m				Open lable single arm study USA	119	HD		89.3	81.3
39		https://pubmed.ncbi.nlm.nih.gov/33989106/	Predicting related factors of immunological response to hepatitis B vaccine in hemodialysis patients based on integration of decision tree classification and logistic regression	Factors
40		https://pubmed.ncbi.nlm.nih.gov/33898628/	Robust hepatitis B vaccine-reactive T cell responses in failed humoral immunity
41		https://pubmed.ncbi.nlm.nih.gov/33814231/	Long-term persistent immunogenicity after successful standard and triple-dosed hepatitis B vaccine in hemodialysis patients: A 3-year follow-up study in China	Duration	Yao T, et al 2021								3 Y follow up
42		https://pubmed.ncbi.nlm.nih.gov/33783302/	CpG-Adjuvanted Hepatitis B Vaccine (HEPLISAV-B®) Update
43		https://pubmed.ncbi.nlm.nih.gov/33773002/	Infectious disease consultation is effective in boosting vaccine coverage in patients awaiting kidney transplantation: A French prospective study	Factors
44		https://pubmed.ncbi.nlm.nih.gov/33721881/	Anti-PD1 Immunotherapy for Metastatic Renal Cancer Boosted Humoral Immunity In a Hemodialysis Patient
45		https://pubmed.ncbi.nlm.nih.gov/36165374/	Hepatitis B virus vaccine and chronic kidney disease. The advances	Schedule/Immunogenicity	review
46		https://pubmed.ncbi.nlm.nih.gov/33508838/	Hepatitis B Vaccination Response in Hemodialysis Patients: The Impact of Dialysis Shift	Factors
47		https://pubmed.ncbi.nlm.nih.gov/33411114/	Improving hepatitis B vaccination rates for advanced chronic kidney disease patients: a quality improvement initiative
48		https://pubmed.ncbi.nlm.nih.gov/31262770/	Vaccinating the Patient with ESKD
49		https://pubmed.ncbi.nlm.nih.gov/31327620/	HBV vaccination with Fendrix is effective and safe in pre-dialysis CKD population	Schedule/Immunogenicity	Fabrizi F, et al 2020			20 mcg 1,2,3,4 m		Prospective cohort	107	19 +-9		95		at month 4
50		https://pubmed.ncbi.nlm.nih.gov/31722332/	No Improvement of Hepatitis B Vaccination Response in Patients Dialysed with a Polymethylmethacrylate Membrane Compared to High-Flux Polysulfone: Results of the HEPADIAL Study
51		https://pubmed.ncbi.nlm.nih.gov/31129001/	Variables linked to hepatitis B vaccination success in non-dialyzed chronic kidney disease patients: Use of a bayesian model	Factors
52		https://pubmed.ncbi.nlm.nih.gov/30251561/	Relative indoleamine 2,3-dioxygenase transcript level concerning anti-HBs titers in response to HBV vaccination in hemodialysis patients	Biomarker
53		https://pubmed.ncbi.nlm.nih.gov/29657206/	Comparison of intradermal route and dose of Hepatitis B vaccine administration in chronic dialysis patients: A pilot study	Route
54		https://pubmed.ncbi.nlm.nih.gov/29567355/	Hepatitis B vaccine nonresponders: Possible mechanisms and solutions
55		https://pubmed.ncbi.nlm.nih.gov/29328895/	What is the hepatitis B vaccination regimen in chronic kidney disease?
56		https://pubmed.ncbi.nlm.nih.gov/29291941/	[The recommendations of nephrologist are poorly followed by the primary care physician. The example of vaccination against hepatitis B]
57		https://pubmed.ncbi.nlm.nih.gov/28620716/	Factors affecting responsiveness to hepatitis B immunization in dialysis patients	Factors
58		https://pubmed.ncbi.nlm.nih.gov/28489180/	Does infection by the hepatitis C virus decrease the response of immunization against the hepatitis B virus in individuals undergoing dialysis?	Factors
59		https://pubmed.ncbi.nlm.nih.gov/29926711/	A Randomized Controlled Trial of Seroconversion After 20 Mg versus 40 mg Intramuscular Hepatitis B Virus Vaccination in Patients with Chronic Kidney Disease Stage 3	Schedule/Immunogenicity	Krairittichai U, Sethakarun S. 2017		20 vs 40 mcg 0,1,2,6 m			RCT	39	46+-8		95 vs 100
60		https://pubmed.ncbi.nlm.nih.gov/28067935/	Hepatitis B vaccination in haemodialysis patients: an underestimated problem. Factors influencing immune responses in ten years of observation in an Italian haemodialysis centre and literature review
61		https://pubmed.ncbi.nlm.nih.gov/28049587/	Response to active hepatitis B vaccination and mortality in incident dialysis patients	Factors
62		https://pubmed.ncbi.nlm.nih.gov/27105182/	Immunogenicity and immunization costs of adjuvanted versus non-adjuvanted hepatitis B vaccine in chronic kidney disease patients	Cost effectiveness
63		https://pubmed.ncbi.nlm.nih.gov/26876961/	Effect of vitamin D level on the immunogenicity to hepatitis B vaccination in dialysis patients	Factors
64		https://pubmed.ncbi.nlm.nih.gov/26821784/	Novel perspectives on the hepatitis B virus vaccine in the chronic kidney disease population
65		https://pubmed.ncbi.nlm.nih.gov/26763670/	Primary seroresponses to double-dose compared with standard-dose hepatitis B vaccination in patients with chronic kidney disease: a systematic review and meta-analysis	Schedule/Immunogenicity	review
66		https://pubmed.ncbi.nlm.nih.gov/26258528/	Systematic review of the efficacy and safety of intradermal versus intramuscular hepatitis B vaccination in end-stage renal disease population unresponsive to primary vaccination series	Route
67		https://pubmed.ncbi.nlm.nih.gov/26332483/	Incidence and Clinical Predictors of Nonresponse to Hepatitis B Vaccination among Patients Receiving Hemodialysis: Importance of Obesity	Factors
68		https://pubmed.ncbi.nlm.nih.gov/25911956/	Prophylactic vaccinations in chronic kidney disease: Current status
69		https://pubmed.ncbi.nlm.nih.gov/25576215/	Immunogenicity and safety of an investigational hepatitis B vaccine with a Toll-like receptor 9 agonist adjuvant (HBsAg-1018) compared with a licensed hepatitis B vaccine in patients with chronic kidney disease and type 2 diabetes mellitus	Schedule/Immunogenicity	Janssen M, et al 2015	20 mcg 0,1,6 m	40 mcg 0,1,2,6 m			RCT observer blinded, USA	328	16-45	DM	89 vs 76
70		https://pubmed.ncbi.nlm.nih.gov/24839216/	The duration of hepatitis B vaccine immunity in pediatric dialysis patients	Duration	Sheth RD, et al 2014
71		https://pubmed.ncbi.nlm.nih.gov/24434410/	Factors affecting response to hepatitis B vaccine among hemodialysis patients in a large Saudi Hemodialysis Center	Factors
72		https://pubmed.ncbi.nlm.nih.gov/23727422/	Immunogenicity and safety of an investigational hepatitis B vaccine with a toll-like receptor 9 agonist adjuvant (HBsAg-1018) compared with a licensed hepatitis B vaccine in patients with chronic kidney disease	Schedule/Immunogenicity	Janssen RS, et al 2013	20 mcg 0,1,6 m	40 mcg 0,1,2,6 m			RCT multicenter NI	521	16-45		89 vs 81
73		https://pubmed.ncbi.nlm.nih.gov/23707166/	Cost-effectiveness of hepatitis B vaccination using HEPLISAV™ in selected adult populations compared to Engerix-B® vaccine	Cost effectiveness
74		https://pubmed.ncbi.nlm.nih.gov/23249854/	Extra-high dose hepatitis B vaccination for peritoneal dialysis patients: a randomised controlled trial	Schedule/Immunogenicity	Chow KM, et al 2012		80 vs 40 mcg 0,1,6 m			RCT multicenter open labled	109	PD		62 vs 78		at 3 m post schedule
75		https://pubmed.ncbi.nlm.nih.gov/23146445/	Efficacy of a hepatitis B vaccination schedule with two cycles of four double doses of conventional vaccine and four doses of adjuvanted vaccine in chronic kidney disease patients evaluated for renal transplantation	Schedule/Immunogenicity	Gracia-Agudo R.,et al 2012		40mcg 0,1,2,6 *2	20 mcg 0,1,2,6		Prospective cohort, Spain	155	28+-20		93.8>97.5
76		https://pubmed.ncbi.nlm.nih.gov/22994011/	[New vaccination protocol against hepatitis B for hemodialysis patients--a single-centre experience]	Schedule/Immunogenicity	cannot retrived paper
77		https://pubmed.ncbi.nlm.nih.gov/22749597/	Hepatitis B virus vaccine in chronic kidney diseases: improved immunogenicity by adjuvants? Limits of a meta-analysis
78		https://pubmed.ncbi.nlm.nih.gov/22285268/	Hepatitis B virus vaccine in chronic kidney disease: improved immunogenicity by adjuvants? A meta-analysis of randomized trials
79		https://pubmed.ncbi.nlm.nih.gov/22097688/	[Vaccination against hepatitis B in patients with chronic renal failure--twenty years follow-up]	Duration	Roznovsky L, et al 2011		40 mcg 0,1,2 +0,1,6				N 1100	Varied	biannual	loss 50% at 3Y
80		https://pubmed.ncbi.nlm.nih.gov/22028266/	[Seroconversion and immune response after anti-HBV vaccination in patients on chronic hemodialysis: comparison of two vaccines]	Schedule/Immunogenicity	Polito P, et al 2011		40 mcg 0,1,6 m	20 mcg 0,1,2,6		RCT	92	HD		48
81		https://pubmed.ncbi.nlm.nih.gov/21128985/	Effect of oral levamisole on immunological response to hepatitis B vaccine in haemodialysis patients	Factors
82		https://pubmed.ncbi.nlm.nih.gov/20662784/	Meta-analysis: levamisole improves the immune response to hepatitis B vaccine in dialysis patients	Factors
83		https://pubmed.ncbi.nlm.nih.gov/20630640/	A randomized clinical trial of immunization with combined hepatitis A and B versus hepatitis B alone for hepatitis B seroprotection in hemodialysis patients	Schedule/Immunogenicity
84		https://pubmed.ncbi.nlm.nih.gov/20371390/	The effect of diabetes mellitus on immunological response to hepatitis B virus vaccine in individuals with chronic kidney disease: A meta-analysis of current literature	Factors
85		https://pubmed.ncbi.nlm.nih.gov/20171406/	Effects of oral levamisole as an adjuvant to hepatitis B vaccine in adults with end-stage renal disease: a meta-analysis of controlled clinical trials	Factors
86		https://pubmed.ncbi.nlm.nih.gov/19166162/	Response to hepatitis B virus vaccination in haemodialysis patients with and without hepatitis C infection	Factors
87		https://pubmed.ncbi.nlm.nih.gov/16696803/	Meta-analysis: the adjuvant role of thymopentin on immunological response to hepatitis B virus vaccine in end-stage renal disease	Factors
88		https://pubmed.ncbi.nlm.nih.gov/16886915/	Meta-analysis: intradermal vs. intramuscular vaccination against hepatitis B virus in patients with chronic kidney disease	Route
89		https://pubmed.ncbi.nlm.nih.gov/17373924/	Intradermal hepatitis B vaccination in patients with advanced chronic renal failure: immunogenicity and follow-up	Route
90		https://pubmed.ncbi.nlm.nih.gov/17497441/	Low dose intradermal vaccination is superior to high dose intramuscular vaccination for hepatitis B in unresponsive hemodialysis patients	Route
91		https://pubmed.ncbi.nlm.nih.gov/16611270/	Meta-analysis: the dialysis mode and immunological response to hepatitis B virus vaccine in dialysis population	Dialysis mode
92		https://pubmed.ncbi.nlm.nih.gov/16534237/	Antibody response to hepatitis B vaccine in end-stage renal disease patients	Schedule/Immunogenicity
93		https://pubmed.ncbi.nlm.nih.gov/16219057/	Antibody response to Engerix-B and Recombivax-HB hepatitis B vaccination in end-stage renal disease	Schedule/Immunogenicity	Lacson E, et al 2005		40 mcg 0,1,2,6 m		40 mcg 0,1,6	Retrospective review	14546	93.5% HD		58 vs 40(R)		within 1Y after 1st vaccination
94		https://pubmed.ncbi.nlm.nih.gov/16221232/	Immunogenicity and safety of an adjuvanted hepatitis B vaccine in pre-hemodialysis and hemodialysis patients	Schedule/Immunogenicity	Tong N, et al 2005		40 mcg 0,1,2,6 m	40 mcg 0,1,2,6 m		RCT open labled	165	53% HD , <30		90 vs
95		https://pubmed.ncbi.nlm.nih.gov/15569107/	Meta-analysis: the effect of age on immunological response to hepatitis B vaccine in end-stage renal disease	Factors
96		https://pubmed.ncbi.nlm.nih.gov/15042175/	[Association of humans leucocitary antigens with humoral nonresponsive to hepatitis B vaccine in chronic hemodialysis patients]	Factors
97		https://pubmed.ncbi.nlm.nih.gov/12163275/	Comparison of the cost and effectiveness of two strategies for maintaining hepatitis B immunity in hemodialysis patients	Cost effectiveness
98		https://pubmed.ncbi.nlm.nih.gov/12148110/	Response to recombinant hepatitis B vaccine in children and adolescents with chronic renal failure	Schedule/Immunogenicity
99		https://pubmed.ncbi.nlm.nih.gov/11549899/	Persistence of immunologic memory in long-term hemodialysis patients and healthcare workers given hepatitis B vaccine: role of a booster dose on antibody response	Duration	Peces, R., & Laurés, A. S. 2001		40 mcg 0,1,2,6 m				N=76	HD		16% remain 3-12Y later
100		https://pubmed.ncbi.nlm.nih.gov/11402908/	Cost-effectiveness of hepatitis B vaccination in haemodialysis patients	Cost effectiveness
101		https://pubmed.ncbi.nlm.nih.gov/10644869/	Granulocyte-macrophage colony-stimulating factor as an adjuvant to hepatitis B vaccination in maintenance hemodialysis patients	Factors
102		https://pubmed.ncbi.nlm.nih.gov/8692594/	[Long-term efficacy of hepatitis B vaccine in children with chronic renal failure]	Duration	Grzesiowski P., et al 1995					Pediatric	N=25	Varied		90% remain at 3Y
103		https://pubmed.ncbi.nlm.nih.gov/1415374/	Long-term immunogenicity and efficacy of hepatitis B vaccine in hemodialysis patients	Duration	Buti M et al 1992		20 mcg 0,1,2,6					HD		59% Remain at 3Y
104		https://pubmed.ncbi.nlm.nih.gov/2528085/	Vaccination against hepatitis B in children and adolescent patients on dialysis	Schedule/Immunogenicity
105	EMBase	https://www.mdpi.com/2076-393X/12/4/439	Hepatitis B Vaccine: Four Decades on		cannot retrived paper
106		https://www.kireports.org/article/S2468-0249(24)00015-9/fulltext	A Randomized Controlled Study of Efficacy and Safety of Accelerated Versus Standard Hepatitis B Vaccination in Patients With Advanced CKD	Schedule/Immunogenicity	Kittrakulrat J, et al 2024		40 mcg 0,1,4,8 wk vs 0,1,2,6 m			RCT Thailand	133	<30		83 vs 63		at 3m
107		https://www.sciencedirect.com/science/article/pii/S0264410X23004206?via%3Dihub	Long-term immunogenicity and safety of the hepatitis B vaccine HepB-CpG (HEPLISAV-B) compared with HepB-Eng (Engerix-B) in adults with chronic kidney disease	Duration
108		https://academic.oup.com/ofid/article/6/1/ofy342/5250075	Durability of Antibody Response Against the Hepatitis B Virus in Kidney Transplant Recipients: A Proposed Immunization Guideline From a 3-Year Follow-up Clinical Study	Duration
109		http://www.seu-roma.it/riviste/annali_igiene/apps/autos.php?id=1078	Hepatitis B vaccination in haemodialysis patients: an underestimated problem. Factors influencing immune responses in ten years of observation in an Italian haemodialysis centre and literature review	Factors
110		https://brieflands.com/articles/hepatmon-55430.html	Efficacy and Safety of Reinforced Versus Standard Vaccine Schedule Towards Hepatitis B In Chronic Kidney Disease: A Systematic Review and Meta-Analysis	Schedule/Immunogenicity	review
111		https://karger.com/kbr/article/40/6/584/182451/Recombinant-Hepatitis-B-Vaccine-Adjuvanted-With	Recombinant Hepatitis B Vaccine Adjuvanted With AS04 in Dialysis Patients: A Prospective Cohort Study	Schedule/Immunogenicity	Fabrizi F, et al 2015			20 mcg 0,1,2,3 m		Prospective cohort	102	91% HD		0.84
112		https://academic.oup.com/ndt/article/30/suppl_3/iii497/2513102#google_vignette	RESPONSE RATE OF HBV VACCINATION IN VARIOUS STAGES OF CHRONIC KIDNEY DISEASE		cannot retrived paper
113		https://academic.oup.com/ndt/article/30/suppl_3/iii612/2513454	HEPATITIS B VIRUS VACCINATION IN PATIENTS ON CHRONIC HAEMODIALYSIS: WHAT ARE THE FACTORS THAT INFLUENCE IMMUNE RESPONSE? TEN YEARS OF EXPERIENCE WITH ENGERIX B® VACCINE IN OUR DIALYSIS CENTER	Factors
114		https://brieflands.com/articles/hepatmon-70249.html	Efficacy of HBV Vaccination in Various Stages of Chronic Kidney Disease: Is Earlier Better?	Factors
115		https://www.scopus.com/record/display.uri?eid=2-s2.0-85125020071&origin=resultslist&sort=plf-f&src=s&sid=ddc22ef7ad87cea468bbaec3916ea3d0&sot=b&sdt=b&s=%28TITLE-ABS-KEY%28%22Hepatitis+B+vaccine%22+or+HBV+vaccine%29+AND+TITLE-ABS-KEY%28%22Chronic+kidney+disease%22+or+CKD+or+chronic+renal+insufficiency%29%29&sl=135&sessionSearchId=ddc22ef7ad87cea468bbaec3916ea3d0&relpos=6	Immunogenicity and influencing factors of hepatitis B vaccination based on different vaccination schedules among chronic kidney disease patients	Schedule/Immunogenicity
